# Supplementary material for: Polydopamine-Coated Copper-Doped Co3O4 Nanosheets Rich in Oxygen Vacancy on Titanium and Multimodal Synergistic Antibacterial Study
Source: Materials (Basel). 2024 Apr 26;17(9):2019. doi: 10.3390/ma17092019 (PMC11084916; doi:10.3390/ma17092019)
Supplement: Supplementary file 1 [file materials-17-02019-s001.zip]

Archive with 1 entries (1 files):
- materials-2970023-supplementary.pdf
